# Supplementary material for: Phytochemical Screening and Antioxidant Potential of Selected Extracts from Betula alba var. pendula Roth., Glycyrrhiza glabra L., and Avena sativa L
Source: Plants (Basel). 2023 Jun 30;12(13):2510. doi: 10.3390/plants12132510 (PMC10346185; doi:10.3390/plants12132510)
Supplement: Supplementary file 1 [file plants-12-02510-s001.zip]

Archive with 1 entries (1 files):
- plants-2470623-supplementary.pdf
